# Supplementary material for: Characterization of the heterogeneity in SARS-CoV-2 fitness dynamics via graph representation learning
Source: PLoS Comput Biol. 2026 Jan 12;22(1):e1013582. doi: 10.1371/journal.pcbi.1013582 (PMC12810920; doi:10.1371/journal.pcbi.1013582)
Supplement: S1 Table — (XLSX) [file pcbi.1013582.s012.xlsx]

## Sheet: Sheet1
Type	Description	Method(s)	Index	Records
Training and internal validation	ACE2 affinity (single mutation)	Deep mutational scanning	Kd,app	32160
	ACE2 affinity (double mutations)			21142
	WT convalescent		Escape score	2174
	WT vaccine			1860
	BA.1+BTI convalescent			1952
	BA.2+BTI convalescent			1904
	BA.5+BTI convalescent			1767
External validation	ACE2 affinity	Deep mutational scanning	Kd,app	32768
	(Moulana et al.)
	ACE2 affinity			28140
	(Taylor et al.)
	WT vaccine	Neutralization assay	NT50	62
	BA.1+BTI convalescent			62
	BA.2+BTI convalescent			62
	BA.5+BTI convalescent			62
