# Supplementary material for: Characterization of the heterogeneity in SARS-CoV-2 fitness dynamics via graph representation learning
Source: PLoS Comput Biol. 2026 Jan 12;22(1):e1013582. doi: 10.1371/journal.pcbi.1013582 (PMC12810920; doi:10.1371/journal.pcbi.1013582)
Supplement: S2 Table — (XLSX) [file pcbi.1013582.s013.xlsx]

## Sheet: Sheet1
	ACE2 affinity		Escape against WT convalescent		Escape against WT vaccine
Variable	Coefficient	p value	Coefficient	p value	Coefficient	p value
Constant	0.571	0	0.508	0	0.402	0
Monthly New Cases	-0.007	0.001	0.004	0.142	0.005	0.061
NPIs Stringency Index	-0.004	0.122	-0.007	0.023	-0.004	0.171
Vaccine Type	0.019	0.002	0.018	0.026	0.027	0
Adjusted natural immunity coverage	0.003	0.191	0.014	0	0.013	0
Adjusted vaccine-induced immunity coverage	-0.004	0.258	0.015	0.003	0.019	0
Proportion of Alpha	0.137	0	-0.202	0	-0.139	0
Proportion of Beta	0.006	0.016	-0.002	0.516	-0.008	0.015
Proportion of Delta	-0.033	0	0.037	0	-0.053	0
Proportion of Gamma	0.029	0	0.01	0.021	-0.003	0.404
Proportion of Others	-0.052	0	-0.196	0	-0.184	0
Region_Central America	0.018	0.226	0.064	0.001	0.047	0.009
Region_Eastern Africa	-0.008	0.679	-0.008	0.761	0.009	0.705
Region_Eastern Asia	-0.004	0.794	0.004	0.803	-0.002	0.902
Region_Eastern Europe	-0.003	0.817	-0.025	0.179	-0.02	0.236
Region_Northern America	0.01	0.509	-0.023	0.278	-0.03	0.132
Region_Northern Europe	-0.01	0.419	-0.031	0.056	-0.027	0.076
Region_South America	0.049	0.001	0.028	0.14	0.026	0.142
Region_South-eastern Asia	0.002	0.886	0.008	0.628	0.014	0.404
Region_Southern Africa	-0.01	0.632	0.032	0.25	0.045	0.086
Region_Southern Asia	0.035	0.024	-0.033	0.113	-0.022	0.251
Region_Southern Europe	-0.003	0.779	-0.018	0.268	-0.019	0.212
Region_Western Asia	0.047	0.002	-0.02	0.332	-0.004	0.852
Region_Western Europe	0.006	0.62	-0.019	0.249	-0.017	0.277
Note: The model includes 14 UN geographical sub-regions in total, with 'Australia and New Zealand' serving as the reference category.
