# Supplementary material for: Characterization of the heterogeneity in SARS-CoV-2 fitness dynamics via graph representation learning
Source: PLoS Comput Biol. 2026 Jan 12;22(1):e1013582. doi: 10.1371/journal.pcbi.1013582 (PMC12810920; doi:10.1371/journal.pcbi.1013582)
Supplement: S3 Table — Since the Alpha dominance period lasted only one month, and the Delta-to-Omicron transition was only two months, a reliable regression cannot be performed, resulting in null values in the table. (XLSX) [file pcbi.1013582.s014.xlsx]

## Sheet: Sheet1
Adenovirus vector vaccines region
	ACE2 affinity (95%CI)	Escape against WT convalescent (95%CI)	Escape against WT vaccine (95%CI)
Others dominant (2020.3-2020.11)	0.004 (0.002-0.006)	0.002 (0.000-0.004)	0.001 (0.000-0.002)
Transition: Others > Alpha (2020.12-2021.3)	0.141 (0.062-0.220)	0.029 (0.008-0.050)	0.027 (0.016-0.038)
Alpha dominant (2021.4)	-	-	-
Transition: Alpha > Delta (2021.5-2021.7)	-0.059 (-0.304-0.186)	0.038 (-0.022-0.098)	0.021 (-0.037-0.079)
Delta dominant (2021.8-2021.12)	-0.024 (-0.035-0.014)	0.003 (0.000-0.007)	0.003 (-0.003-0.009)
Transition: Delta > Omicron (2022.1-2022.2)	-	-	-
Omicron dominant (2022.3-2024.2)	0.024 (0.013-0.035)	0.012 (0.010-0.015)	0.013 (0.011-0.016)
Inactivated vaccines region
	ACE2 affinity (95%CI)	Escape against WT convalescent (95%CI)	Escape against WT vaccine (95%CI)
Others dominant (2020.3-2020.11)	0.004 (0.001-0.006)	0.000 (0.000-0.001)	0.001 (-0.000-0.001)
Transition: Others > Alpha (2020.12-2021.3)	0.122 (0.057-0.188)	0.040 (-0.003-0.084)	0.036 (0.002-0.071)
Alpha dominant (2021.4)	-	-	-
Transition: Alpha > Delta (2021.5-2021.7)	-0.005 (-0.126-0.116)	0.043 (-0.112-0.197)	0.024 (-0.068-0.115)
Delta dominant (2021.8-2021.12)	-0.036 (-0.100-0.028)	0.014 (0.004-0.025)	0.005 (0.002-0.008)
Transition: Delta > Omicron (2022.1-2022.2)	-	-	-
Omicron dominant (2022.3-2024.2)	0.023 (0.013-0.032)	0.014 (0.012-0.016)	0.014 (0.012-0.017)
mRNA vaccines region
	ACE2 affinity (95%CI)	Escape against WT convalescent (95%CI)	Escape against WT vaccine (95%CI)
Others dominant (2020.3-2020.11)	0.012 (0.009-0.016)	0.002 (0.001-0.004)	0.003 (0.002-0.004)
Transition: Others > Alpha (2020.12-2021.3)	0.215 (0.169-0.260)	0.008 (0.002-0.014)	0.021 (0.016-0.027)
Alpha dominant (2021.4)	-	-	-
Transition: Alpha > Delta (2021.5-2021.7)	-0.277 (-0.815-0.262)	0.127 (-0.076-0.329)	0.058 (-0.025-0.141)
Delta dominant (2021.8-2021.12)	-0.007 (-0.015-0.002)	0.002 (0.001-0.003)	0.001 (0.000-0.001)
Transition: Delta > Omicron (2022.1-2022.2)	-	-	-
Omicron dominant (2022.3-2024.2)	0.021 (0.012-0.030)	0.013 (0.011-0.015)	0.013 (0.011-0.014)
