# Supplementary material for: Characterization of the heterogeneity in SARS-CoV-2 fitness dynamics via graph representation learning
Source: PLoS Comput Biol. 2026 Jan 12;22(1):e1013582. doi: 10.1371/journal.pcbi.1013582 (PMC12810920; doi:10.1371/journal.pcbi.1013582)
Supplement: S4 Table — (XLSX) [file pcbi.1013582.s015.xlsx]

## Sheet: Sheet1
Adenovirus vector vaccines region vs mRNA vaccines region
	ACE2 affinity	Escape against WT convalescent	Escape against WT vaccine
Others dominant (2020.3-2020.11)	0	0.699	0.061
Transition: Others > Alpha (2020.12-2021.3)	0.026	0.015	0.118
Alpha dominant (2021.4)	-	-	-
Transition: Alpha > Delta (2021.5-2021.7)	0.043	0.033	0.043
Delta dominant (2021.8-2021.12)	0.006	0.295	0.411
Transition: Delta > Omicron (2022.1-2022.2)	-	-	-
Omicron dominant (2022.3-2024.2)	0.651	0.524	0.614
Inactivated vaccines region vs Adenovirus vector vaccines region
	ACE2 affinity	Escape against WT convalescent	Escape against WT vaccine
Others dominant (2020.3-2020.11)	0.828	0.041	0.23
Transition: Others > Alpha (2020.12-2021.3)	0.472	0.374	0.336
Alpha dominant (2021.4)	-	-	-
Transition: Alpha > Delta (2021.5-2021.7)	0.128	0.758	0.776
Delta dominant (2021.8-2021.12)	0.587	0.019	0.285
Transition: Delta > Omicron (2022.1-2022.2)	-	-	-
Omicron dominant (2022.3-2024.2)	0.853	0.252	0.499
Inactivated vaccines region vs mRNA vaccines region
	ACE2 affinity	Escape against WT convalescent	Escape against WT vaccine
Others dominant (2020.3-2020.11)	0	0.002	0.001
Transition: Others > Alpha (2020.12-2021.3)	0.008	0.035	0.138
Alpha dominant (2021.4)	-	-	-
Transition: Alpha > Delta (2021.5-2021.7)	0.025	0.052	0.071
Delta dominant (2021.8-2021.12)	0.196	0.01	0.005
Transition: Delta > Omicron (2022.1-2022.2)	-	-	-
Omicron dominant (2022.3-2024.2)	0.771	0.557	0.181
