# Supplementary material for: Characterization of the heterogeneity in SARS-CoV-2 fitness dynamics via graph representation learning
Source: PLoS Comput Biol. 2026 Jan 12;22(1):e1013582. doi: 10.1371/journal.pcbi.1013582 (PMC12810920; doi:10.1371/journal.pcbi.1013582)
Supplement: S5 Table — (XLSX) [file pcbi.1013582.s016.xlsx]

## Sheet: Sheet1
	ACE2 affinity		Escape against WT convalescent		Escape against WT vaccine
Variable	Coefficient	p value	Coefficient	p value	Coefficient	p value
Constant	0.081	0	0.025	0	0.041	0
Monthly New Cases	-0.008	0	0.003	0	0	0.75
NPI Stringency Index	-0.002	0.001	0.003	0	0.003	0
Vaccine Type	0.014	0	0.006	0	0.012	0
Adjusted natural immunity coverage	0	0.766	-0.003	0	-0.002	0.006
Adjusted vaccine-induced immunity coverage	0.014	0	-0.003	0	0.001	0.051
Proportion of Alpha	0.027	0	-0.003	0.355	0.003	0.206
Proportion of Beta	0.02	0	0.082	0	0.064	0
Proportion of Delta	0.004	0	0.015	0	0.01	0
Proportion of Gamma	0.016	0	0.008	0	0.01	0
Proportion of Others	0.01	0.011	0.004	0.154	0.004	0.078
Region_Central America	-0.023	0	0.065	0	0.029	0
Region_Eastern Africa	0.103	0	0.035	0	0.052	0
Region_Eastern Asia	-0.021	0	0.011	0.001	-0.005	0.063
Region_Eastern Europe	0.06	0	-0.004	0.222	0.003	0.336
Region_Northern America	0.05	0	0.021	0	0.019	0
Region_Northern Europe	0.044	0	-0.003	0.306	0	0.828
Region_South America	0.001	0.859	0.045	0	0.025	0
Region_South-eastern Asia	-0.012	0.006	0.02	0	0.006	0.009
Region_Southern Africa	-0.145	0	-0.594	0	-0.48	0
Region_Southern Asia	0.046	0	0.011	0.002	0.017	0
Region_Southern Europe	0.055	0	-0.005	0.08	0.001	0.579
Region_Western Asia	-0.039	0	0.01	0.02	-0.003	0.451
Region_Western Europe	0.05	0	-0.003	0.28	0.004	0.106
Note: The model includes 14 UN geographical sub-regions in total, with 'Australia and New Zealand' serving as the reference category.
