# Supplementary material for: Characterization of the heterogeneity in SARS-CoV-2 fitness dynamics via graph representation learning
Source: PLoS Comput Biol. 2026 Jan 12;22(1):e1013582. doi: 10.1371/journal.pcbi.1013582 (PMC12810920; doi:10.1371/journal.pcbi.1013582)
Supplement: S6 Table — (XLSX) [file pcbi.1013582.s017.xlsx]

## Sheet: Sheet1
	ACE2 affinity		Escape against WT convalescent		Escape against WT vaccine
Variable	Coefficient	p value	Coefficient	p value	Coefficient	p value
Constant	-0.023	0	0.064	0	0.04	0
Monthly New Cases	0.001	0.264	-0.02	0	-0.008	0
NPI Stringency Index	0.006	0	0.005	0	0.003	0
Vaccine Type	-0.032	0	0.033	0	0.001	0.778
Adjusted natural immunity coverage	0.005	0	0.008	0	0.003	0.002
Adjusted vaccine-induced immunity coverage	0.016	0	-0.042	0	-0.021	0
Proportion of Alpha	0.034	0	-0.04	0	-0.018	0
Proportion of Beta	0.022	0	-0.043	0	-0.021	0
Proportion of Delta	0.055	0	-0.046	0	-0.018	0
Proportion of Gamma	0.061	0	-0.066	0	-0.035	0
Proportion of Others	0.062	0	-0.061	0	-0.027	0
Region_Central America	-0.045	0	0.093	0	0.066	0
Region_Eastern Africa	-0.095	0	0.01	0.395	-0.035	0
Region_Eastern Asia	0	0.999	0.052	0	0.03	0
Region_Eastern Europe	-0.11	0	0.128	0	0.065	0
Region_Northern America	-0.127	0	0.198	0	0.1	0
Region_Northern Europe	-0.125	0	0.204	0	0.101	0
Region_South America	-0.035	0	0.05	0	0.033	0
Region_South-eastern Asia	-0.023	0	0.054	0	0.024	0
Region_Southern Africa	-0.032	0	0.027	0.021	-0.009	0.114
Region_Southern Asia	-0.021	0.004	-0.042	0	-0.05	0
Region_Southern Europe	-0.141	0	0.216	0	0.106	0
Region_Western Asia	-0.175	0	0.278	0	0.129	0
Region_Western Europe	-0.132	0	0.22	0	0.11	0
Note: The model includes 14 UN geographical sub-regions in total, with 'Australia and New Zealand' serving as the reference category.
