# Supplementary material for: Characterization of the heterogeneity in SARS-CoV-2 fitness dynamics via graph representation learning
Source: PLoS Comput Biol. 2026 Jan 12;22(1):e1013582. doi: 10.1371/journal.pcbi.1013582 (PMC12810920; doi:10.1371/journal.pcbi.1013582)
Supplement: S7 Table — (XLSX) [file pcbi.1013582.s018.xlsx]

## Sheet: Sheet1
Variant	Mutations
BA.1	G339D, S371L, S373P, S375F, K417N, N440K, G446S, S477N, T478K, E484A, Q493R, G496S, Q498R, N501Y, Y505H
BA.2	G339D, S371F, S373P, S375F, T376A, D405N, R408S, K417N, N440K, S477N, T478K, E484A, Q493R, Q498R, N501Y, Y505H
BA.4/5	G339D, S371F, S373P, S375F, T376A, D405N, R408S, K417N, N440K, L452R, S477N, T478K, E484A, F486V, Q498R, N501Y, Y505H
BQ.1	G339D, S371F, S373P, S375F, T376A, D405N, R408S, K417N, N440K, K444T, L452R, N460K, S477N, T478K, E484A, F486V, Q498R, N501Y, Y505H
XBB.1.5	G339H, R346T, L368I, S371F, S373P, S375F, T376A, D405N, R408S, K417N, N440K, V445P, G446S, N460K, S477N, T478K, E484A, F486P, F490S, Q498R, N501Y, Y505H
XBB.1.9	G339H, R346T, L368I, S371F, S373P, S375F, T376A, D405N, R408S, K417N, N440K, V445P, G446S, N460K, S477N, T478K, E484A, F486S, F490S, Q498R, N501Y, Y505H
EG.5.1	G339H, R346T, L368I, S371F, S373P, S375F, T376A, D405N, R408S, K417N, N440K, V445P, G446S, F456L, N460K, S477N, T478K, E484A, F486P, F490S, Q498R, N501Y, Y505H
BA.2.86	I332V, G339H, R346T, K356T, S371F, S373P, S375F, T376A, R403K, D405N, R408S, K417N, N440K, V445H, G446S, N450D, L452W, L455S, F456L, N460K, S477N, T478K, N481K, E484K, F486P, Q493E, Q498R, N501Y, Y505H
Note: Fixed mutations defined in our study are formatted in bold. Convergent mutations are highlighted with an underline.
